# Supplementary material for: Correlation of p16 immunohistochemistry with clinical and epidemiological features in oropharyngeal squamous-cell carcinoma
Source: PLoS One. 2021 Jun 17;16(6):e0253418. doi: 10.1371/journal.pone.0253418 (PMC8211260; doi:10.1371/journal.pone.0253418)
Supplement: S1 File — (XLSX) [file pone.0253418.s001.xlsx]

## Sheet: Plan1
ID	Age	Sex	Skin Colour	Schooling	T	N	M	TNM staging	P16	Alcohol	Smoking	Number of sexual partners throughout life	Number of partners with whom the patient practised active oral sex throughout life	Number of partners with whom the patient practised passive oral sex throughout life
1	61	Male	White	Illiterate	T4a	N2c	M0	IV	Negative	Current drinker	Current smoker	4 to 10	1 to 3	None
2	57	Female	White	Higher	T1	N1	M0	I	Positive	Never drank	Never smoked	1 to 3	None	1 to 3
3	64	Male	Brown	Elementary school	T3	N1	M0	IV	Negative	Ex-drinker	Ex-smoker	1 to 3	1 to 3	1 to 3
4	54	Male	Black	Illiterate	T2	N2a	M0	II	Positive	Current drinker	Ex-smoker	>10	None	1 to 3
5	56	Male	Brown	Elementary school	T3	N2b	M0	IV	Negative
6	54	Male	White	Illiterate	T1	N0	M0	I	Positive	Ex-drinker	Current smoker	>10	1 to 3	1 to 3
7	67	Male	White	Illiterate	T3	N2b	M0	IV	Negative	Ex-drinker	Current smoker	4 to 10	1 to 3	4 to 10
8	50	Male	Brown	Elementary school	T4a	N2c	M0	III	Positive	Current drinker	Current smoker	4 to 10	1 to 3	1 to 3
9	61	Male	White	Higher	T4b	N2b	M0	III	Positive	Current drinker	Current smoker	>10	1 to 3	1 to 3
10	71	Male	Black	Elementary school	T4b	N1	M0	IV	Negative	Never drank	Never smoked	>10	4 to 10	1 to 3
11	78	Male	Brown	Elementary school	T3	N2c	M0	IV	Negative	Current drinker	Ex-smoker	4 to 10	1 to 3	1 to 3
12	51	Female	White	Elementary school	T4a	N2b	M0	III	Positive	Ex-drinker	Ex-smoker	1 to 3	None	None
13	61	Male	Black	Illiterate	T1	N2b	M0	IV	Negative	Current drinker	Ex-smoker	4 to 10	None	1 to 3
14	53	Male	Brown	Elementary school	T2	N0	M0	II	Negative	Current drinker	Current smoker	4 to 10	1 to 3	1 to 3
15	62	Male	White	High school	T1	N3	M0	IV	Negative	Current drinker	Current smoker	1 to 3	1 to 3	1 to 3
16	64	Male	White	High school					Negative	Ex-drinker	Ex-smoker	4 to 10	1 to 3	4 to 10
17	53	Male	White	Elementary school					Positive	Ex-drinker	Ex-smoker	>10	>10	4 to 10
18	49	Male	White	High school	T2	N1	M1	IV	Positive	Current drinker	Current smoker	>10	>10	1 to 3
19	67	Male	White	Elementary school	T4a	N2c	M0	III	Positive	Ex-drinker	Never smoked	>10	1 to 3	1 to 3
20	64	Male	White	Elementary school	T4a	N2b	M0	IV	Negative	Current drinker	Current smoker	>10	>10	>10
21	76	Female	White	Illiterate	T2	N2c	M0	II	Positive	Ex-drinker	Never smoked	1 to 3	None	None
22	61	Male	White	Elementary school	T1	N1	M0	III	Negative	Ex-drinker	Ex-smoker	>10	1 to 3	1 to 3
23	51	Male	White	Elementary school	T4a	N2b	M0	IV	Negative	Ex-drinker	Current smoker	>10	None	None
24	65	Male	Brown	Illiterate	T1	N0	M0	I	Negative	Current drinker	Current smoker	>10	None	1 to 3
25	70	Male	Brown	Elementary school	T2	N0	M0	II	Negative	Ex-drinker	Ex-smoker	>10	None	None
26	54	Male	Brown	High school	T3	N2b	M0	II	Positive	Ex-drinker	Ex-smoker	>10	1 to 3	>10
27	63	Male	White	Higher					Positive	Never drank	Ex-smoker	4 to 10	1 to 3	1 to 3
28	58	Male	Black	Illiterate	T2	N1	M0	I	Positive	Current drinker	Current smoker	>10	None	>10
29	60	Male	White	Elementary school	T2	N2c	M0	II	Positive	Ex-drinker	Never smoked	>10	>10	>10
30	54	Male	White	Elementary school	T4a	N2c	M0	III	Positive	Current drinker	Ex-smoker	4 to 10	None	1 to 3
31	53	Male	Brown	Illiterate	T3	N2c	M0	IV	Negative	Ex-drinker	Ex-smoker	>10	>10	1 to 3
32	71	Male	Black	Elementary school	T3	N1	M0	IV	Negative	Ex-drinker	Current smoker	>10		>10
33	51	Male	Brown	High school	T2	N2a	M0	IV	Negative	Ex-drinker	Never smoked	4 to 10	None	None
34	60	Male	White	High school	T4a	N2c	M0	IV	Negative	Ex-drinker	Current smoker	>10	1 to 3	1 to 3
35	50	Male	White	Illiterate	T4a	N2b	M0	IV	Negative	Current drinker	Current smoker	1 to 3	None	None
36	48	Male	White	Higher	T2	N2c	M0	II	Positive	Current drinker	Ex-smoker	>10	>10	>10
37	63	Male	Black	Illiterate	T1	N2b	M0	IV	Negative	Current drinker	Current smoker	>10	None	None
38	43	Male	Indigenous	Elementary school	T2	N1	M0	II	Positive	Ex-drinker	Current smoker	>10	1 to 3	4 to 10
39	53	Male	White	Higher	T2	N2b	M0	II	Positive	Never drank	Never smoked	4 to 10	1 to 3	4 to 10
40	67	Female	Black	Elementary school	T4a	N3	M0	III	Positive	Never drank	Ex-smoker	1 to 3	1 to 3	1 to 3
41	54	Male	Brown	Elementary school	T4b	N1	M0	IV	Negative	Current drinker	Current smoker	>10	None	None
42	83	Female	Brown	Illiterate	T4b	N3	M1	IV	Negative	Never drank	Never smoked	1 to 3	None	None
43	49	Male	White	Elementary school	T4a	N1	M0	IV	Negative	Ex-drinker	Ex-smoker	4 to 10	None
44	59	Male	Brown	Elementary school	T2	N1	M0	III	Negative	Current drinker	Current smoker	4 to 10	None	None
45	55	Male	White	High school	T4a	N0	M0	IV	Negative	Current drinker	Current smoker	>10	None	None
46	58	Male	White	Elementary school	T1	N0	M0	I	Negative	Ex-drinker	Current smoker	4 to 10	1 to 3	1 to 3
47	52	Female	White	Higher	T1	N2b	M0	II	Positive	Ex-drinker	Ex-smoker	1 to 3	1 to 3	1 to 3
48	49	Male	White	High school	T2	N2a	M0	IV	Negative	Ex-drinker	Ex-smoker	4 to 10	1 to 3	1 to 3
49	65	Male	Brown	Elementary school	T1	N2c	M0	IV	Negative	Ex-drinker	Ex-smoker	>10	4 to 10	>10
50	57	Male	White	High school	T4a	N2c	M0	III	Positive	Ex-drinker	Ex-smoker	4 to 10	1 to 3	1 to 3
51	61	Male	White	Higher	T3	N2b	M0	IV	Negative	Current drinker	Never smoked	>10	>10	>10
52	74	Male	White	High school	T2	N1	M0	IV	Negative	Ex-drinker	Current smoker	4 to 10	None	None
53	79	Male	Black	Illiterate	T3	N1	M0	III	Negative	Ex-drinker	Ex-smoker	>10	None	None
54	63	Male	Brown	Elementary school	T4a	N2a	M0	III	Positive	Current drinker	Current smoker	>10	4 to 10	4 to 10
55	53	Male	Brown	High school	T4a	N3	M1	III	Positive	Ex-drinker	Never smoked	>10	4 to 10	4 to 10
56	46	Male	Brown	Elementary school	T4a	N2b	M0	III	Positive	Never drank	Never smoked	4 to 10	1 to 3	1 to 3
57	69	Male	White	Elementary school	T4a	N2b	M0	IV	Negative	Ex-drinker	Ex-smoker	>10	None	1 to 3
58	51	Male	White	Elementary school	T4b	N2c	M0	IV	Negative	Ex-drinker	Ex-smoker	1 to 3	1 to 3	1 to 3
59	55	Male	Brown	High school	T4b	N3	M0	IV	Negative	Ex-drinker	Current smoker	>10	1 to 3	1 to 3
60	48	Male	White	Elementary school	T4a	N0	M0	III	Positive	Ex-drinker	Current smoker	>10	None	1 to 3
61	54	Male	Brown	Elementary school	T1	N2b	M0	IV	Negative	Ex-drinker	Ex-smoker	>10	>10	>10
62	48	Male	Brown	Illiterate	T4a	N2b	M1	IV	Positive	Ex-drinker	Current smoker	4 to 10	None	None
63	64	Male	Brown	Elementary school	T4a	N0	M0	IV	Negative	Current drinker	Ex-smoker	4 to 10		1 to 3
64	57	Male	White	Higher	T2	N0	M0	II	Negative	Ex-drinker	Ex-smoker	>10	1 to 3	4 to 10
65	47	Male	Brown	Elementary school	T1	N0	M0	I	Negative	Ex-drinker	Ex-smoker	4 to 10	1 to 3	1 to 3
66	66	Male	White	Elementary school	T4a	N1	M0	III	Positive	Ex-drinker	Current smoker	1 to 3	None	None
67	56	Male	White	High school	T3	N2b	M0	III	Positive	Ex-drinker	Current smoker	4 to 10	None	4 to 10
68	53	Male	White	Higher	T1	N2a	M0	II	Positive	Current drinker	Never smoked	>10	1 to 3	1 to 3
69	56	Male	Brown	Elementary school	T2	N0	M0	II	Negative	Current drinker	Current smoker	4 to 10	1 to 3	4 to 10
70	46	Male	Brown	Elementary school	T3	N3	M1	IV	Positive	Current drinker	Current smoker	>10	None	4 to 10
71	52	Male	Brown	Elementary school	T4a	N0	M0	III	Positive
72	70	Male	Brown	Elementary school	T4b	N2b	M1	IV	Negative	Current drinker	Current smoker	1 to 3	None	None
73	68	Male	Brown	Elementary school	T4a	N3	M0	IV	Negative
74	46	Male	White	Elementary school	T3	N0	M0	III	Negative	Ex-drinker	Ex-smoker	1 to 3	1 to 3	1 to 3
75	67	Male	Brown	Elementary school	T2	N0	M0	II	Negative
76	62	Male	Brown	High school	T4a	N2c	M0	IV	Negative
77	59	Male	Brown	Elementary school	T4b	N3	M0	IV	Negative	Ex-drinker	Ex-smoker	1 to 3	None	None
78	66	Male	White	Elementary school	T4a	N2c	M0	IV	Negative
79	60	Male	Brown	Illiterate	T3	N2c	M0	IV	Negative	Current drinker	Current smoker	1 to 3	None	None
80	44	Male	Brown	Illiterate	T4b	N2a	M0	IV	Negative	Current drinker	Current smoker	4 to 10	None	1 to 3
81	46	Male	White	Elementary school	T3	N2c	M0	IV	Negative	Ex-drinker	Current smoker	4 to 10	1 to 3	1 to 3
82	44	Male	Black	Illiterate	T2	N2c	M0	IV	Negative	Current drinker	Current smoker	>10	None	None
83	66	Male	Brown	Elementary school	T4b	N3	M0	IV	Negative
84	49	Male	Brown	Elementary school	T1	N0	M0	I	Positive
85	43	Male	Brown	Illiterate	T4a	N0	M0	IV	Negative	Ex-drinker	Current smoker	>10	None	None
86	51	Male	Brown	Illiterate	T1	N3	M0	III	Negative
87	55	Male	White	Elementary school	T4b	N2b	M0	IV	Negative	Ex-drinker	Never smoked	4 to 10	1 to 3	1 to 3
88	55	Male	Brown	Elementary school	T4b	N2c	M0	III	Positive
89	45	Male	White	Elementary school	T4a	N2c	M0	IV	Negative
90	75	Male	Brown	Illiterate	T3	N0	M0	III	Negative	Ex-drinker	Ex-smoker	>10	None	1 to 3
91	61	Male	Brown	Elementary school	T2	N0	M0	I	Positive
92	52	Male	White	Higher					Positive	Never drank	Never smoked	>10	4 to 10	>10
93	60	Male	Brown		T4b	N2b	M0	IV	Negative	Current drinker	Current smoker	>10	None	>10
94	45	Male	Asian	High school	T3	N2b	M0	II	Positive	Current drinker	Never smoked	4 to 10	4 to 10	4 to 10
95	43	Male	Brown	Illiterate	T4a	N2a	M0	IV	Negative	Ex-drinker	Current smoker	4 to 10	1 to 3	None
96	54	Male	Brown	Higher	T2	N2b	M0	II	Positive	Ex-drinker	Current smoker	>10	4 to 10	4 to 10
97	70	Male	White	Elementary school	T4a	N2b	M0	III	Positive	Current drinker	Ex-smoker	>10	None	None
98	76	Male	Brown	Elementary school	T3	N3	M0	IV	Negative	Current drinker	Current smoker	4 to 10	None	None
99	80	Male	White	Elementary school	T2	N0	M0	II	Negative	Ex-drinker	Ex-smoker	4 to 10	None	None
100	58	Female	Brown	Higher	T4a	N2b	M0	III	Positive	Ex-drinker	Never smoked	1 to 3	1 to 3	1 to 3
101	52	Female	Brown	Higher	T2	N2c	M0	II	Positive	Ex-drinker	Ex-smoker	1 to 3	1 to 3	1 to 3
102	57	Male	Brown	Elementary school	T3	N2c	M0	II	Positive	Current drinker	Current smoker	>10	>10	>10
103	69	Male	Brown	High school	T4a	N0	M0	IV	Negative	Ex-drinker	Ex-smoker	>10	1 to 3	4 to 10
104	68	Male	White	Elementary school	T2	N0	M0	II	Negative	Current drinker	Ex-smoker	4 to 10	1 to 3	1 to 3
105	44	Male	White	Higher	T3	N0	M0	II	Positive	Current drinker	Ex-smoker	>10	>10	>10
106	88	Male	White	Elementary school	T2	N1	M0	II	Positive	Ex-drinker	Current smoker	4 to 10	1 to 3	1 to 3
107	48	Male	Brown	Elementary school	T4a	N2c	M0	IV	Negative	Ex-drinker	Ex-smoker	4 to 10	4 to 10	1 to 3
108	64	Male	Brown	Elementary school	T4b	N0	M0	IV	Negative	Ex-drinker	Ex-smoker	>10	None	None
109	57	Male	Black	High school	T3	N2a	M0	IV	Negative	Ex-drinker	Current smoker	>10	1 to 3	1 to 3
110	62	Female	White	Elementary school	T4a	N3	M1	IV	Negative	Current drinker	Ex-smoker	1 to 3	None	None
111	54	Male	Brown	Elementary school	T2	N2b	M0	IV	Negative	Current drinker	Ex-smoker	>10	None	None
112	54	Male	White	High school	T2	N0	M0	I	Positive	Current drinker	Never smoked	>10	1 to 3	1 to 3
113	66	Female	Indigenous	Elementary school	T3	N2c	M0	IV	Negative	Ex-drinker	Current smoker	>10	None	None
114	76	Male	White	Elementary school	T4a	N0	M0	IV	Negative	Current drinker	Current smoker	4 to 10	None	4 to 10
115	59	Male	Brown	High school	T3	N2b	M0	IV	Negative	Ex-drinker	Ex-smoker	>10	None	1 to 3
116	46	Male	Brown	Higher	T3	N3	M0	III	Positive	Current drinker	Never smoked	1 to 3	1 to 3	1 to 3
117	49	Male	White	Elementary school	T1	N2a	M0	II	Positive	Current drinker	Ex-smoker	>10	1 to 3	>10
118	60	Male	Brown	Illiterate	T4a	N2b	M0	IV	Negative	Ex-drinker	Ex-smoker	>10	None	None
119	68	Male	White	Elementary school	T3	N0	M0	III	Negative	Ex-drinker	Current smoker	>10	None	None
120	49	Male	White	Elementary school	T1	N2b	M0	II	Positive	Ex-drinker	Ex-smoker	>10	None	None
121	71	Female	Brown	Illiterate	T2	N1	M0	III	Negative	Ex-drinker	Current smoker	1 to 3	None	None
122	68	Male	White	High school	T2	N0	M0	II	Negative	Ex-drinker	Ex-smoker	4 to 10	1 to 3	1 to 3
123	58	Male	Black	Elementary school	T1	N0	M0	I	Negative	Ex-drinker	Current smoker	>10	None	None
124	47	Male	White	Elementary school	T4a	N3	M0	IV	Negative	Current drinker	Current smoker	4 to 10	4 to 10	4 to 10
125	50	Male	Brown	Illiterate	T4a	N1	M0	IV	Negative	Ex-drinker	Current smoker	4 to 10	1 to 3	1 to 3
126	70	Male	Black	Elementary school	T3	N2b	M0	IV	Negative	Ex-drinker	Ex-smoker	>10	1 to 3	4 to 10
127	61	Male	Brown	Illiterate	T4b	N3	M0	IV	Negative
128	56	Female	Brown	Illiterate	T4a	N3	M1	III	Positive	Ex-drinker	Ex-smoker	4 to 10	1 to 3	None
129	67	Female	Brown	Illiterate	T4a	N3	M0	III	Positive	Never drank	Ex-smoker	4 to 10	None	None
130	42	Male	Brown	Illiterate	T4b	N3	M0	IV	Negative
131	58	Male	Brown	Illiterate	T4b	N2c	M0	IV	Negative
132	59	Male	Black	High school	T4b	N3	M0	III	Positive	Never drank	Never smoked	>10	None	None
133	25	Female	White	Higher	T4a	N2b	M0	IV	Negative	Ex-drinker	Ex-smoker	>10	>10	>10
134	49	Female			T2	N1	M0	III	Negative	Ex-drinker	Ex-smoker	>10	1 to 3	1 to 3
135	64	Male	Black	Elementary school	T3	N2b	M0	IV	Negative
136	51	Male	White	Elementary school	T3	N2b	M0	IV	Negative
137	78	Male	White	Elementary school	T4a	N2b	M0	IV	Negative
138	72	Male		Elementary school	T4a	N2b	M0	IV	Negative
139	69	Male	White	Elementary school	T2	N3	M0	IV	Negative
140	76	Male	White	Elementary school	T2	N3	M0	III	Positive
141	40	Female	Brown	Elementary school	T4a	N3	M1	IV	Negative
142	64	Male	Brown	Elementary school	T4a	N2b	M0	IV	Negative
143	53	Male	Brown	Elementary school	T4b	N2a	M0	IV	Negative
144	65	Male	White	Elementary school	T2	N1	M0	III	Negative
145	63	Male	White	Higher	T4b	N3	M0	IV	Negative
146	68	Male	White	Higher	T4a	N2c	M0	IV	Negative
147	56	Male	Brown	High school	T4b	N2c	M0	IV	Negative
148	46	Male	White	High school	T2	N2b	M0	IV	Negative
149	63	Male	Brown	Elementary school	T2	N0	M0	II	Negative
150	69	Male	White	High school	T3	N2b	M0	IV	Negative
151	51	Male	Brown	Elementary school	T3	N2c	M0	IV	Negative
152	66	Female	White	Elementary school	T4b	N2c	M0	III	Positive
153	61	Male	White	Elementary school	T4b	N3	M0	IV	Negative
154	99	Male	White	Elementary school	T3	N1	M0	III	Negative
155	57	Male	White	Elementary school	T4b	N2b	M0	IV	Negative
156	52	Male	Brown	Elementary school	T4a	N3	M0	IV	Negative
157	60	Male	White	Elementary school	T4b	N3	M0	IV	Negative
158	67	Male	White		T4a	N2c	M0	IV	Negative
159	62	Male	Brown	Elementary school	T4a	N2b	M0	IV	Negative
160	65	Male	White	Elementary school	T4a	N2c	M0	IV	Negative
161	65	Male	White	Elementary school	T2	N2c	M0	IV	Negative
162	63	Male	White		T3	N0	M0	III	Negative
163	75	Male	White		T2	N3	M0	IV	Negative
164	49	Male	White		T1	N3	M1	IV	Negative
165	59	Male	White		T4a	N2b	M0	IV	Negative
166	57	Male	White		T3	N3	M0	IV	Negative
167	59	Male	Brown		T4a	N2b	M0	IV	Negative
168	46	Female	Brown		T4a	N3	M0	IV	Negative
169	51	Male	Brown	Elementary school	T2	N2c	M0	IV	Negative
170	56	Male	White		T3	N2c	M0	IV	Negative
171	71	Male	White	Elementary school	T3	N0	M0	III	Negative
172	74	Male			T2	N2c	M0	IV	Negative
173	56	Male	White	Elementary school	T4a	N3	M1	IV	Negative
174	62	Male	White	Higher	T4a	N1	M0	IV	Negative
175	40	Male	White	Elementary school	T1	N0	M0	I	Positive
176	64	Male	Brown	Elementary school	T4b	N3	M0	IV	Negative
177	72	Male	White	High school	T4a	N0	M0	III	Positive
178	53	Female	White	Elementary school	T2	N2b	M0	II	Positive
179	60	Male	White	Elementary school					Negative
180	64	Male	White	Elementary school	T4b	N0	M0	IV	Negative
181	63	Male	White	Elementary school	T1	N0	M0	I	Positive
182	60	Female	White	Elementary school	T4a	N0	M0	IV	Negative
183	47	Male	Brown		T1	N0	M0	I	Negative
184	53	Male	White	High school	T2	N2a	M0	IV	Negative
185	40	Female	White	High school	T4a	N3	M0	III	Positive
186	68	Male	White	Elementary school	T2	N0	M0	II	Negative
187	48	Male			T4b	N2c	M0	IV	Negative
188	71	Male	White	Elementary school	T4a	N2b	M0	III	Positive
189	48	Male	Brown	Elementary school	T4a	N2c	M0	IV	Negative
190	45	Male	White	Elementary school	T4a	N0	M0	III	Positive
191	59	Male	White	High school	T2	N0	M0	II	Negative
192	44	Male	White	Elementary school	T3	N2b	M0	IV	Negative
193	62	Male	Brown	High school	T3	N2c	M0	III	Positive
194	63	Female	White	High school	T2	N2b	M0	II	Positive
195	43	Male		High school	T2	N2b	M0	II	Positive
196	63	Male	White	Elementary school	T3	N1	M0	IV	Negative
197	72	Male	White	Elementary school	T2	N0	M0	I	Positive
198	60	Male	White	Elementary school	T1	N3	M0	IV	Negative
199	68	Male	White	Higher	T2	N0	M0	II	Negative
200	54	Male	White	Elementary school	T2	N0	M0	II	Negative
201	56	Male	White	Higher	T2	N2c	M0	II	Positive
202	55	Male	White	Elementary school	T1	N0	M0	I	Negative
203	63	Male	Brown	Elementary school	T4a	N0	M0	IV	Negative
204	80	Male	White	Elementary school	T1	N2b	M0	IV	Negative
205	67	Male	White	Higher	T3	N0	M0	II	Positive
206	65	Male	Brown	Elementary school	T3	N2c	M0	IV	Negative
207	39	Female	White	Higher	T3	N3	M0	III	Positive
208	45	Male	White	Elementary school					Negative
209	43	Male	White	Elementary school	T4a	N2b	M0	III	Positive
210	55	Female	White	Higher	T3	N2b	M0	II	Positive
211	58	Female	White	High school	T3	N2c	M0	IV	Negative
212	63	Female		Elementary school	T1	N0	M0	I	Positive
213	49	Male	White	Higher	T2	N2b	M0	II	Positive
214	66	Female	White	High school	T4a	N2b	M0	III	Positive
215	76	Male	White	Elementary school	T4a	N0	M0	IV	Negative
216	55	Male	White	High school	T4a	N0	M0	IV	Negative
217	69	Male	White	Elementary school	T1	N1	M0	III	Negative
218	80	Male	White	Illiterate	T4a	N2c	M1	IV	Negative
219	57	Male	White	Elementary school	T3	N2b	M0	IV	Negative
220	50	Male	White	Elementary school	T4a	N2c	M0	IV	Negative
221	60	Male	White	Elementary school	T3	N0	M0	III	Negative
222	68	Male	White	Elementary school	T3	N2a	M0	IV	Negative
223	74	Male	White	Elementary school	T3	N0	M0	III	Negative
224	60	Male	White	Elementary school	T4a	N2c	M0	IV	Negative
225	49	Female	White		T1	N2b	M0	IV	Negative
226	53	Male	White	High school	T4a	N2b	M0	III	Positive
227	57	Male	White	High school	T3	N2c	M0	II	Positive
228	52	Female	Black	Elementary school	T3	N2c	M0	IV	Negative
229	65	Male	White	Elementary school	T4b	N3	M0	IV	Negative
230	81	Male	White	High school	T2	N0	M0	II	Negative
231	65	Male	White	Elementary school	T3	N0	M0	II	Positive
232	56	Male	White	High school	T2	N0	M0	II	Negative
233	74	Male	Brown	Elementary school	T4b	N2c	M0	IV	Negative
234	78	Male	White	Elementary school	T3	N2c	M0	IV	Negative
235	82	Male	White		T4a	N3	M0	IV	Negative
236	41	Male	White	Elementary school	T3	N0	M0	II	Positive
237	70	Male	White	Elementary school	T3	N2c	M0	IV	Negative
238	48	Male	White	High school	T4a	N0	M0	III	Positive
239	53	Male	White	Elementary school	T4a	N2c	M0	IV	Negative
240	76	Female	White	Elementary school	T2	N2c	M0	III	Negative
241	53	Male	White	Elementary school	T3	N2a	M0	IV	Negative
242	71	Male	White	Elementary school	T3	N2b	M0	IV	Negative
243	85	Male	White	Elementary school	T2	N0	M0	II	Negative
244	56	Male		Elementary school	T4a	N3	M1	IV	Positive	Current drinker	Ex-smoker	>10	1 to 3	4 to 10
245	48	Male	Brown	Higher	T3	N2a	M0	II	Positive	Ex-drinker	Never smoked	>10	1 to 3	1 to 3
246	49	Male			T2	N1	M0	III	Negative	Ex-drinker	Ex-smoker	>10	None	>10
247	46	Male		High school	T1	N2c	M0	II	Positive	Current drinker	Current smoker	>10	1 to 3	4 to 10
248	54	Male	Brown		T4a	N2a	M0	IV	Negative	Current drinker	Current smoker	1 to 3	None	None
249	57	Female	Brown	High school	T1	N2a	M0	II	Positive
250	48	Male	White	Higher	T1	N2b	M0	II	Positive	Current drinker	Never smoked	1 to 3	1 to 3	1 to 3
251	41	Male	Brown		T2	N2b	M0	IV	Negative
252	65	Male	Brown	High school	T3	N0	M0	III	Negative
